# Supplementary material for: Optimization of Tabersonine Methoxylation to Increase Vindoline Precursor Synthesis in Yeast Cell Factories
Source: Molecules. 2021 Jun 11;26(12):3596. doi: 10.3390/molecules26123596 (PMC8231165; doi:10.3390/molecules26123596)
Supplement: Supplementary file 1 [file molecules-26-03596-s001.zip]

Archive with 1 entries (1 files):
- molecules-1204832-supplementary.pdf
